# Supplementary material for: Development of human cGAS-specific small-molecule inhibitors for repression of dsDNA-triggered interferon expression
Source: Nat Commun. 2019 May 21;10:2261. doi: 10.1038/s41467-019-08620-4 (PMC6529454; doi:10.1038/s41467-019-08620-4)
Supplement: Supplementary file 4 — Supplementary Data 1 [file 41467_2019_8620_MOESM4_ESM.xls]

## Sheet: CDD Export 1
Molecule name	h-cGAS IC50 (µM) (LUM)	Polarization (mP)	% Intercalation at 30 µM
RU-0000161_AA-001	0.203	143	62.92
RU-0000355_AQ-001	0.276	0	116.93
RU-0000431_AA-001	1.87	127	55.13
RU-0000627_AQ-001	0.147	32.7	101.07
RU-0000662_CG-002	0.907	38	98.96
RU-0000869_AA-001	1.55	75	81.14
RU-0000891_AQ-001	0.295	55.3	90.67
RU-0000964_AA-001	6.01	262	-9.48
RU-0000992_AQ-001	3.99	104	67.24
RU-0001026_AA-001	6.16	274	-15.3
RU-0001249_AA-001	6.71	252	-4.8
RU-0001323_AA-001	6.59	220	10.87
RU-0001549_AA-001	0.751	253	-5.12
RU-0001566_AA-001	8.45	270	-13.2
RU-0001667_AR-001	0.863	132	53.54
RU-0001745_FP-001	3.54	247	-2.37
RU-0001947_AA-001	0.142	263	-9.8
RU-0001955_FP-001	0.266	248	-2.69
RU-0002019_AA-001	3.9	260	-9.27
RU-0002070_AA-001	1.09	278	-18.01
RU-0002122_AA-001	4.96	275	-16.71
RU-0003139_AA-001	7.59	131	53.18
RU-0003433_AA-002	8.68	277	-16.75
RU-0004818_AA-001	9.94	260	-9.11
RU-0005152_AA-002	7.68	232	5.01
RU-0005201_AA-001	1.03	247	-2.8
RU-0005637_AA-001	3.38	248	-3.44
RU-0006086_AA-001	0.128	268	-13.31
RU-0006464_AA-001	8.37	267	-12.83
RU-0010201_AA-001	1.55	278	-18.01
RU-0010562_AA-001	9.1	220	10.31
RU-0020238_AA-001	3.59	292	-24.96
RU-0024114_AQ-003	0.259	44.7	96.02
RU-0024146_AA-001	0.471	45.3	95.69
RU-0024327_CM-002	0.647	36.7	99.75
RU-0083364_AA-001	2.09	138	50.44
RU-0083434_AA-001	1.09	270	-13.51
RU-0083443_AA-001	4.04	214	13.63
RU-0083478_AA-001	4.4	179	30.92
RU-0083653_AQ-001	0.431	41.3	97.48
RU-0084314_AQ-001	0.774	61	88.07
RU-0084526_AA-001	7.15	270	-13.57
RU-0084740_CG-001	1.55	124	57.36
RU-0093472_AA-001	1.85	246	-1.62
RU-0093727_AA-001	2.8	269	-12.77
RU-0093754_AQ-001	9.35	247	-2.1
RU-0094595_AA-001	1.29	81	78.21
RU-0095613_AQ-001	1.66	149	45.41
RU-0095862_AA-001	8.69	260	-8.56
RU-0100908_AA-001	< 0.0488	268	-12.28
RU-0102838_AA-001	7.88	178	31.19
RU-0105984_AA-001	2.24	258	-7.46
RU-0111507_AA-001	8.8	248	-1.31
RU-0112120_AA-001	6.54	254	-5.53
RU-0113253_AA-001	1.81	249	-3.26
RU-0116386_AA-001	4.66	270	-13.28
RU-0131632_AQ-001	0.547	133	52.77
RU-0131659_AQ-001	5.46	188	26.13
RU-0131703_AQ-001	3.82	184	34.39
RU-0131762_AQ-001	1.17	158	40.66
RU-0131808_AQ-001	0.97	146	46.48
RU-0131850_AQ-001	0.492	136	51.64
RU-0131894_AQ-001	1.09	159	40.34
RU-0131896_AQ-001	1.49	139	58.69
RU-0142869_AA-001	9.12	260	-8.43
RU-0162054_FP-001	6.3	268	-12.63
RU-0162123_AA-001	0.22	46	95.29
RU-0162145_AQ-002	0.217	43.7	96.5
RU-0164672_AA-001	2.16	181	29.83
RU-0166197_AA-001	6.49	250	-4.04
RU-0166710_AA-001	7.69	252	-5.01
RU-0166746_AA-001	5.07	274	-15.38
RU-0166755_AA-001	7.29	249	-3.39
RU-0168658_AA-001	1.63	260	-8.74
RU-0169289_AA-001	9.95	271	-14.25
RU-0169317_AA-001	3.65	278	-17.65
RU-0170099_AA-001	0.159	275	-15.87
RU-0171140_AA-001	4.08	257	-7.28
RU-0171657_AA-001	6.89	255	-6.15
RU-0171677_AA-001	5.51	265	-11.01
RU-0171678_AA-001	1.37	248	-2.74
RU-0171806_AA-001	7.24	255	-6.31
RU-0172034_AA-001	4.69	263	-10.03
RU-0172210_AA-001	2.17	238	1.79
RU-0178251_AA-001	5.87	229	6.52
RU-0179423_AA-001 (J001)	0.913	258	-7.59
RU-0181489_AA-001	9.08	272	-14.39
RU-0182153_AA-001	4.8	266	-11.48
RU-0183726_AA-001	7.46	256	-6.77
RU-0187094_AT-001	2.59	148	45.76
RU-0187170_AA-001	1.38	274	-15.37
RU-0187299_AA-001	1.16	246	-1.75
RU-0187335_AA-001	0.724	52	92.45
RU-0195973_AA-001	10.3	262	-9.53
RU-0208404_AA-001	2.48	252	-4.67
RU-0208705_AA-001	2.72	283	-20.07
RU-0209189_AA-001	6.64	256	-6.61
RU-0273458_AA-001 (G001)	1.2	258	-6.09
RU-0277915_AA-001	6.89	131	54.78
RU-0279581_BZ-001	6.96	247	-0.51
RU-0322106 (J014)		277	-22.38
