# Supplementary material for: Development of human cGAS-specific small-molecule inhibitors for repression of dsDNA-triggered interferon expression
Source: Nat Commun. 2019 May 21;10:2261. doi: 10.1038/s41467-019-08620-4 (PMC6529454; doi:10.1038/s41467-019-08620-4)
Supplement: Supplementary file 5 — Source Data [file 41467_2019_8620_MOESM5_ESM.xlsx]

## Sheet: Figure 2a
Fig 2a
NPI Day 1		NPI Day 2
	Compounds	Positive control	Negative control
15.9374			2.01397
7.67684			-1.07083
-0.16351			-4.39787
-1.36068			-4.91247
-1.34974			-0.87409
-0.6895			-0.4516
-3.30125			0.908559
-4.03298			1.26736
-5.58325			-1.50299
-5.23599			-0.25826
-2.73659			1.93493
-4.24017			-0.90593
-2.91387			-0.1053
-0.88283			0.476403
1.66545			2.30454
7.21066			5.57357
17.9604			4.25177
10.3105			-0.67468
3.11176			-4.7643
-0.00555			-3.75196
0.997818			-0.12686
-0.7065			-0.39741
-1.55754			0.894431
-1.80228			-0.26325
-4.08111			-0.34319
-5.94957			-0.68641
-6.36659			-1.42205
-7.07937			-1.61435
-4.67633			0.043637
-2.20526			1.03921
-0.80631			1.87659
2.85593			5.93882
18.4688			4.7054
11.6168			1.23416
5.78253			-3.41601
-1.25245			-3.38866
2.85529			-0.31514
0.466349			-1.73395
-1.99473			-0.29519
-1.73645			-0.13565
-4.9305			-2.41144
-5.58901			-1.29178
-7.57153			-2.19093
-6.69273			-2.36187
-6.98747			0.97034
-3.30555			1.89
-1.32924			2.9789
2.19989			5.76182
5.73809			-3.71253
0.915681			-7.39524
-3.2838			-6.79159
-4.58517			-6.22629
-0.82634			-1.06074
-3.04257			1.33524
-1.41706			1.9263
-0.94352			-1.15386
-1.96118			-0.67072
-4.66466			1.19666
-1.55275			0.708037
-1.88032			1.14188
2.58574			3.08704
0.49491			5.21461
4.37778			5.58819
10.0452			6.81302
108.159		97.9533
102.838		98.9927
96.5207		95.627
92.8096		92.1078
97.8864		100.866
94.7837		99.6137
95.8875		101.811
94.4102		100.707
96.4843		99.7894
98.1936		101.909
98.1272		97.3954
99.3878		100.054
102.885		102.523
104.162		101.479
107.877		103.227
109.588		105.945
104.792		102.275
101.714		98.7687
96.1222		93.6042
91.058		91.4202
97.5418		100.621
97.7104		99.7699
100.539		101.195
98.0054		102.2
97.9204		99.468
98.8898		97.9353
101.4		98.9571
97.3947		98.7151
103.555		102.279
103.68		103.047
104.308		104.861
105.369		104.884
105.529		102.979
100.612		100.255
94.7444		94.2648
87.8762		91.9645
98.0463		100.472
92.1468		98.0056
102.809		100.596
101.787		101.981
97.7383		98.503
96.9557		97.8608
90.9981		96.9104
98.8056		100.135
102.319		97.6717
107.431		103.751
111.607		108.624
110.595		106.027
105.818		85.6706
99.7405		91.9657
92.131		86.5421
89.3268		83.3749
101.815		96.2405
100.583		103.691
101.809		100.895
100.82		103.039
99.7138		104.796
95.8473		102.619
94.8694		96.4421
94.1403		104.029
102.299		110.663
106.21		108.641
106.27		111.728
108.606		109.662
-4.53052	-0.20424
-12.2928	-2.3002
-7.56394	0.273972
-12.3081	-1.26189
-14.3611	-1.79356
7.24795	-3.15718
-2.2799	2.48764
-10.6462	0.553736
-16.3111	-1.60818
-12.4183	-0.59205
-1.11118	-3.62283
-15.4999	-3.25322
-18.4917	-4.26083
-19.8114	-1.76626
-10.1618	-0.77287
-3.30928	1.24462
-18.4815	-2.9382
-10.4281	-4.48202
-10.1655	-3.40846
-18.3276	-3.93159
-18.1853	-3.48351
-5.74958	4.00644
-12.2206	-1.12371
-12.7356	-0.9952
-14.9505	-1.39779
-12.2359	0.699304
-18.0233	-8.41124
-17.2172	-6.30277
-14.9104	-2.15407
-3.05467	7.73947
-5.7919	-0.23324
-16.5497	-6.31641
-7.52671	-3.13762
-12.0459	0.431581
-9.29609	-2.46403
-16.6672	-3.13874
-6.31483	1.01573
1.75496	-3.06048
11.2725	0.182268
-11.0468	-2.67668
-9.78335	-2.62837
-13.8878	-3.19799
14.8408	2.47304
-4.5794	4.5745
5.7174	5.4933
-5.28485	-3.66867
-9.27947	-10.3972
-11.7165	-3.55276
-7.10149	-7.71631
-4.55354	-7.78298
-10.3379	-1.24541
-16.047	-4.19373
-15.7242	-6.38354
-12.714	-5.3824
-12.3091	-1.97882
-12.344	-1.22283
3.29198	-3.00347
-10.0074	-1.61044
-8.41399	-3.056
-14.9074	-2.47073
-9.07858	-2.83538
-12.0477	-5.40006
-16.4789	-5.47826
-10.2684	-2.07184
-5.38192	4.18631
-10.5445	-6.29522
16.6902	-0.03308
-7.61031	1.37718
1.67323	-5.65533
-7.52371	11.6159
-9.27875	2.32234
-5.9489	-2.85589
-5.10579	-5.71858
-14.1451	-4.12648
16.2213	0.716111
0.422955	5.29732
-3.7169	6.71497
-11.8809	-3.62228
-9.88368	-7.10776
1.17897	-4.15723
-7.10227	0.219339
-1.31373	4.59828
11.2895	-0.54819
-8.00045	0.941849
5.2063	17.2246
-8.83425	-3.48552
-3.2742	5.18667
-1.2053	15.5649
-5.54092	-8.05706
-6.81606	1.38857
-2.0436	-5.41545
-4.03214	2.18046
67.7489	63.576
-16.171	-7.39567
-7.53536	0.711872
-0.68928	2.32836
10.5674	-0.03878
-3.33451	1.39824
-4.11095	4.1574
3.18743	17.1304
-8.14253	9.73159
-4.42276	2.3437
-8.69967	1.34784
-6.07637	-0.73974
10.0648	-2.93566
-14.7004	-5.50719
-10.6477	-0.68701
-16.5387	-2.39289
-7.21259	1.68363
-3.4188	-5.75684
-5.40821	2.9353
-13.2003	-5.55733
-15.9777	-3.84914
-7.84511	6.97681
-9.88971	1.00693
-13.4309	5.98588
-7.31058	8.68752
12.7927	-1.32369
-16.9414	-2.82106
-20.2054	-2.28599
-11.241	-4.88268
7.1554	-4.72257
-8.38375	8.42404
-7.01652	-8.84163
-7.36198	6.28661
-5.84885	-6.85477
-9.17926	-7.37258
2.32259	20.8109
-6.98592	0.812504
2.23213	12.184
-5.16904	13.2374
-15.0427	-2.95203
-5.67451	1.77932
-12.705	-1.2164
-4.5802	4.72748
-13.1306	-1.73621
-14.3808	-8.20862
-3.88961	4.39711
-5.25787	3.68346
1.66476	-4.31431
-12.6504	-4.28439
-9.16966	-3.74963
-10.7477	-7.20463
-4.75831	1.53558
-11.7058	-2.3321
-15.9134	-7.43369
-4.23224	9.46098
-9.72701	-8.40919
-9.288	-1.06956
-0.04921	7.43475
-18.0084	-7.60862
-11.4983	-6.53192
-12.8659	-2.11689
-5.34105	8.1255
-2.67526	10.9285
-9.95504	-8.32714
1.35564	9.03207
-7.25681	-3.48295
-19.1293	-2.8114
-10.9579	-3.05646
-10.8075	-5.97499
-7.23257	2.6769
-6.73772	-7.34024
-8.0973	7.12416
-16.7659	-6.34765
-9.65977	4.83281
-9.74063	5.97876
-12.5394	1.64364
-7.05565	10.7176
-8.14685	-0.53462
0.937188	-2.93135
5.42111	-2.31442
-0.73656	7.34875
-3.63027	-0.5784
-10.852	-0.95313
36.1253	53.8447
-5.50141	0.888256
-15.6986	-8.05478
-9.54231	1.09008
-15.4937	-2.27061
-4.07808	-6.03881
-18.3013	-2.2223
7.52072	-4.16302
-15.03	-8.05186
-18.062	-3.1503
-4.57061	2.49855
-7.92289	-3.73795
-9.02971	-4.96245
-2.5439	4.17072
-10.9981	2.33768
-14.1318	-9.43427
-13.7424	-2.16203
-11.0679	-6.32381
-12.4999	-2.869
-14.7578	-8.31461
-2.81437	8.02361
15.9495	0.951536
-5.72319	-6.48725
-7.89034	11.9402
-4.86614	0.507551
-9.7653	7.76944
-17.2763	-3.46304
-6.81467	-7.18085
-12.3898	-1.93509
4.582	21.0804
-9.70994	-10.7408
-2.33834	-5.0257
-8.46583	-2.85646
-5.35476	10.7378
7.89863	1.26561
-4.19113	15.8837
-10.7532	-1.40802
-4.85526	-2.64738
-12.0725	-0.64948
-8.1877	2.83052
-13.6121	-6.02229
-3.24268	1.74717
-9.44322	14.3373
-17.1661	-4.31883
-13.568	-7.27967
-6.73481	-1.78149
-8.94021	9.6779
-11.6392	-0.20791
-6.20409	0.614212
7.08482	-5.22228
-5.92887	-8.14735
-5.61448	5.40962
-0.93119	12.2453
-4.16836	0.445556
-7.7887	4.4638
-4.54542	9.09616
-15.9719	-6.26922
-10.3697	3.13075
-10.0393	-7.53043
-8.24327	8.89513
-3.67962	-4.99181
-10.5027	6.60542
-13.7455	-2.28174
-4.20807	-1.2852
-0.73588	5.07712
-9.60426	0.573832
-19.2314	-3.64102
1.99527	1.9392
-13.0506	-3.869
-15.0067	-1.2636
-9.07628	0.820422
-6.22645	11.4494
-12.2432	-3.11277
-15.6954	-1.12087
-13.0017	-7.67586
0.148735	3.27803
-16.7255	-6.9334
-7.32393	2.10381
-7.58936	-11.3933
-16.395	-3.55175
-4.22471	13.9572
-14.1279	-6.63198
-15.6757	-2.39061
12.408	1.58231
-10.1404	-9.55963
-12.5937	-6.95847
3.07849	-3.64631
-13.6672	-5.69009
-4.80054	-0.92231
-4.88807	5.32635
-10.2435	1.66028
-8.72158	-0.50698
-16.9845	-3.54606
-10.6274	0.030436
-14.7787	-3.97043
-11.5283	0.254379
2.1684	11.5365
-9.58002	-0.41474
-9.66573	-2.64848
-6.70893	2.7202
-14.7375	-0.49936
5.03094	-1.07355
-13.6549	-0.95938
-11.1816	0.062084
-1.82077	2.83862
-11.1358	-1.20105
-9.83094	-3.13281
-17.4185	-2.03807
-3.67647	5.77389
-18.3699	-2.10232
-18.99	-2.76648
1.76101	5.2324
2.12111	5.02946
-4.4065	3.31499
4.51064	0.210285
-3.45854	-4.61449
-8.30661	-0.96507
19.0094	0.148113
-4.81903	2.3154
-0.29729	5.24912
-7.44611	-2.65241
-9.2904	9.87456
-11.645	-2.29054
-8.10361	-5.45134
65.7965	97.1208
-3.07072	3.56291
-7.16144	-0.13524
-5.25006	-4.32598
-16.9567	-2.97744
-7.55756	-6.08895
-2.66498	4.02648
-6.4149	10.1671
-2.2887	-6.25819
-19.7735	-3.21171
-18.143	-3.27199
-1.47547	-4.91243
-17.2865	-2.81538
-9.89071	1.39933
-9.01285	1.40865
4.9292	-4.13934
-13.1987	-5.09693
-3.81271	-7.09252
-8.61584	1.23039
-9.26298	15.6706
-0.21621	-3.96701
-0.30308	-6.05876
7.97215	7.82751
-6.58554	1.17639
-6.95332	3.27803
6.77178	-1.78987
-4.44342	1.52778
-9.62956	-1.36671
-5.05652	-3.06046
3.48485	2.18266
-8.32266	0.276815
-1.84813	4.37978
64.1672	81.8617
-13.8817	-2.56405
-13.3003	-3.18669
-1.31084	15.2603
-7.5378	-1.65907
3.47251	5.87687
-2.28464	18.1016
-14.5786	-7.85933
2.76413	-0.4533
5.86624	-2.50578
8.48064	3.58606
-8.65651	-0.95082
-8.75601	-5.53
-5.09804	5.05127
-11.5669	-2.97801
-10.2902	1.39769
-6.37379	7.05843
-12.4336	-4.91475
-6.181	0.83909
13.7953	-0.10841
-4.78513	-6.55239
-11.1845	1.33798
-15.3211	-1.48593
-6.8021	-0.73672
-9.0526	3.56306
-2.05027	11.3388
-19.8443	-4.09536
-10.2211	-1.02628
-15.1139	-3.27085
-2.01375	-6.36862
-0.81644	3.43497
-5.57085	2.61615
-7.7663	9.46537
-18.3683	-7.80748
-3.77056	-2.28794
7.13291	-1.43822
-1.32536	-0.64277
-6.99756	-9.59723
-9.16521	-1.4187
-13.6445	-2.39527
-7.46837	-6.13568
-13.7051	-2.41036
16.463	-0.98181
-11.6122	-0.1252
11.1098	1.24772
-17.5827	-2.85575
-9.88391	0.836295
-7.47767	-6.726
-5.7869	-5.3792
-11.9397	-2.67379
-7.2694	-3.32935
-13.8929	-3.48028
-9.4314	-0.98771
59.4175	49.8686
-12.2563	-2.75162
-9.3167	-9.4394
-9.36929	-3.46575
-11.8234	-2.98613
10.5992	-0.13964
-5.1615	3.65125
-9.08906	-1.91285
-18.542	-4.19828
-19.0644	-7.50712
-10.0714	-0.40004
-11.323	-1.89884
-9.68718	11.1092
1.42759	4.53646
-10.7017	-6.67124
15.3429	1.39417
-8.55425	-4.79379
-8.00436	-2.54955
-0.88321	-3.68186
29.6613	36.8061
-11.3751	4.75283
-12.1885	-2.55438
-11.5557	-1.84298
-18.3268	-3.27085
-15.618	-3.12301
-3.53248	4.11649
-3.80351	-1.20232
-11.0804	10.831
-10.5084	-5.17347
-15.4379	-3.84459
-12.0215	-4.06108
-7.67237	3.71737
-7.31376	-1.62721
-4.16234	8.80584
-11.2054	8.38975
-6.70204	5.21708
-32.1246	-13.7455
-15.6955	-8.4582
-13.3091	-5.79783
-13.6891	1.24519
-11.5897	0.305248
-10.8814	-2.58701
-8.04001	-7.93683
-6.10481	-3.49635
-4.97238	-6.92201
-10.9309	-2.36173
-5.71248	7.64565
-5.44727	11.7556
-4.34645	-5.45761
-10.5856	0.158068
3.71585	9.24921
-12.686	-0.54883
-1.11005	5.91083
-10.2713	0.972814
-11.9486	-1.68082
-12.9029	-1.82956
-10.9789	-0.12995
-15.8384	-3.70642
-2.61495	0.522341
-2.1003	6.40383
-9.79592	-6.36639
-11.8336	-4.57214
-11.4117	-5.96987
-6.78139	-2.42042
6.93822	-4.59778
-9.45941	-6.10833
-4.98909	-0.84629
-2.48338	-8.17671
-6.35875	-4.0493
-18.8886	-2.75567
-10.6034	5.28089
-6.58075	5.72897
-2.92196	2.9353
-1.80376	4.65369
-9.14606	-4.39778
-15.1076	-4.11971
-9.49975	-4.0935
1.99009	3.98369
-2.97953	2.19309
-3.35961	-1.13736
-2.4528	-0.99407
-0.39988	0.097129
0.522258	-1.23118
6.32646	1.49026
-13.007	-6.54443
-15.0388	-5.28038
-16.3833	-7.92278
-16.7036	-7.32459
-13.0041	-7.4059
-12.5379	-6.83898
-9.22656	-6.64281
-7.5727	0.321736
-10.6521	-1.25905
-14.272	-2.12336
-15.4087	-3.60008
-14.9359	-4.14312
-13.9664	-4.82377
-11.6712	-3.94012
-14.6631	-1.36822
-6.85702	-1.32273
-16.3118	-0.15932
-12.527	-1.7492
-17.0946	-1.67926
-18.1109	-4.36773
-18.0408	-3.44542
-17.4222	-4.57357
-15.5166	-1.21583
-19.2431	-3.96457
-20.2185	-3.42267
-18.2079	-4.28357
-17.3325	-4.05328
-15.4524	-4.14824
-11.2124	1.1326
-13.1376	-1.17716
-15.0264	-0.72624
-14.8265	-1.21981
-12.5036	-1.84644
-11.6639	-0.33105
-5.27246	6.38046
-12.9698	0.838618
-17.4426	-2.47591
-11.974	-0.24462
-6.43316	1.94801
-5.58325	0.8335
-0.45532	3.11483
-6.14353	-1.61671
-3.65581	-0.91332
-2.48928	-0.42146
0.241386	-0.49197
6.3644	-1.17773
11.1655	1.85305
-10.8264	-4.74075
-12.8254	-4.52296
-13.8066	-6.4671
-14.5376	-8.34243
-12.5197	-5.9923
-12.09	-5.95818
-7.61355	-6.2243
-3.54857	-5.57208
-8.67284	0.363815
-14.3829	-3.73769
-13.7986	-3.00018
-12.5948	-1.93059
-4.54657	2.94766
-4.11469	0.495167
-16.7569	-1.54109
-17.6527	-3.19863
-18.6223	-2.58508
-14.016	-2.39175
-10.6178	-0.63413
-9.18863	-0.48969
-16.7196	-3.92818
-18.8214	-3.02634
-14.9367	-3.16906
-14.0627	-3.23673
-8.92526	-1.81459
-13.7628	-1.12883
-15.6844	-2.16203
-16.9998	-2.31726
-17.892	-3.38628
-16.9261	-5.02847
-16.6474	-1.33012
-18.456	-3.27085
-16.3921	-2.54528
-13.873	-2.0375
10.649	19.0694
-8.14903	1.83656
-9.7066	1.25144
-14.4311	-0.97644
-14.1838	-0.75013
-13.8263	0.607756
-15.4357	0.089168
-12.543	-0.6853
-9.40749	0.591834
-6.16396	1.15364
-3.75138	4.72177
-5.74521	1.6762
-2.39954	9.45388
-9.29295	1.41805
-7.18604	8.45083
-8.49994	1.97417
-5.91738	1.75581
-2.13764	1.22927
-11.3386	-5.95022
-8.88733	-4.77771
-3.66821	-4.65034
-0.44803	-2.98938
-17.849	-7.77551
-18.8514	-7.98931
-18.5085	-7.879
-17.6323	-7.36667
-16.8845	-8.67223
-13.1661	-7.95747
-10.4755	-2.47306
-15.0249	-3.93273
-15.0439	-3.25095
-18.2356	-3.62738
-18.9163	-4.87267
-17.5812	-4.16985
-13.9656	-2.76022
-10.8972	-3.41301
-12.9808	-1.86236
-14.6127	-1.60534
-17.8089	-3.86279
-18.542	-2.51401
-17.7177	-4.01632
-17.1844	-1.54791
-11.1496	-0.81665
-16.2104	-3.44655
-19.8399	-3.99244
-21.4573	-5.64089
-19.8311	-4.53945
-19.4219	-2.99165
-15.9055	-2.74657
-11.8208	-2.1245
-15.799	-2.3872
-17.0166	-3.40504
-18.2867	-2.7625
-19.6473	-4.04418
-7.56103	0.243266
-14.9527	-0.90195
-14.3523	-1.15556
-6.55134	-0.47775
-3.2976	3.63115
-4.46122	4.06216
-6.39449	4.1884
-4.66987	3.26154
-2.75045	3.10573
-6.2661	-2.55836
-8.89827	-5.44414
-5.9327	-4.14085
-5.3031	-3.65467
-17.7155	-6.25557
-18.2349	-7.61345
-15.138	-6.76904
-6.01513	-4.71004
-15.6596	-3.01383
-15.7815	-4.99322
-15.7202	-3.39595
-17.2456	-3.877
-15.8369	-4.3393
-7.04087	-1.0316
-16.3337	-1.49673
-15.478	-0.1542
-18.6989	-1.63946
-18.6792	-2.42871
-18.8463	-2.21434
-6.16469	0.487207
-14.0204	-3.23332
-16.2994	-2.3565
-17.4718	-3.06955
-16.1513	-2.39687
-14.1721	26.0134
-9.44615	-2.20581
-11.2788	-0.92526
-17.0968	-2.12336
-17.938	-3.48351
-14.3114	-1.92832
-12.2994	-1.63548
-8.83407	-1.55758
-8.82167	0.134658
-13.765	-0.50562
-14.2049	-0.92242
-11.2773	-0.6455
-3.4012	4.53242
-4.12636	4.2771
-5.58908	3.46454
-7.71204	2.25962
-3.04227	3.95128
17.2779	4.22661
12.1775	1.43051
9.54527	0.196243
14.0157	3.52843
10.8155	1.31647
15.6372	0.138666
16.6561	2.74807
2.14167	-3.05992
3.38681	0.128045
-4.50922	-5.92366
-6.27195	-6.00695
-5.44012	-6.94383
-5.10148	-2.23763
-1.88214	-5.88789
-1.47695	-1.37454
-4.34803	-1.5987
-1.0969	1.83019
-4.00643	-3.76817
-5.42608	-2.76477
-4.86561	-4.18015
-3.37277	-4.2763
-0.32497	3.86215
-5.02976	1.07163
-6.63647	2.17342
-10.0407	-0.4958
-9.9401	-0.96591
-9.97633	-2.26279
-6.07231	-0.72498
-6.34219	1.98615
-12.4393	-2.38074
-12.2892	-1.41423
-13.0293	-2.41819
-3.68849	5.263
-11.4196	-2.12024
-7.80324	-1.79435
-7.58438	1.03642
-10.1989	-0.92622
-12.5938	-2.87489
-14.3136	-1.92907
-16.4542	-3.49594
-14.2523	-2.75191
-12.3513	-2.84079
-9.06687	-2.68986
-9.3264	1.42268
-9.62512	1.02524
-25.6568	-11.4382
-11.8108	-1.26274
-11.064	-1.6546
-8.10418	-1.22137
-6.05161	6.49614
-9.3094	1.52274
-9.31605	1.38132
-10.1804	-0.13524
-9.45802	0.764743
-7.74557	0.525493
-10.9279	-0.91672
-5.67525	-1.31864
13.6985	2.94763
9.62956	3.21818
7.06384	-3.9817
16.5688	-1.08218
16.8683	0.349967
15.7577	2.00236
-4.38057	-5.43733
-4.77097	-5.89124
-6.04643	-6.95948
-3.93989	-6.06732
-1.12647	-6.39937
0.227365	-5.85379
1.33129	-6.02596
-2.27698	-0.18108
-5.76768	-1.57298
-3.41195	-0.98883
-5.03641	-3.15774
-1.92576	-2.78377
-1.86735	-1.48634
-0.00628	-1.32367
-7.506	0.019041
-1.86513	6.57776
-16.2509	-3.96493
-5.1488	-1.14032
-0.55862	0.467916
-7.384	1.24213
-5.95031	0.746297
-11.4869	0.180591
-12.511	-1.54615
-15.2482	-1.85919
-11.1882	-2.51545
-9.77374	-2.26894
-8.75263	-1.71329
-5.74328	-0.34654
-9.25616	-0.01226
-10.1442	-0.62213
-13.2223	-0.53101
-20.3996	-6.29763
-12.7254	-1.22417
-13.6608	-2.3567
-12.7875	-3.56246
-6.2298	2.26789
-7.34925	2.18683
-10.8525	1.47579
-11.6289	-0.85132
-11.915	-0.66126
-10.7741	-1.50479
-8.53525	-0.46729
-6.73851	-0.09332
-5.96806	-1.28454
-4.36652	4.2255
-5.27672	3.78892
-5.25744	3.32313
-5.69152	4.61568
-84.5957	-55.7616
-9.76265	0.145933
-8.22026	2.06609
-3.12137	1.3774
10.1967	2.36739
5.13771	-1.23814
0.204444	-4.58374
0.413693	-4.52673
4.24526	-4.44958
6.68084	-4.98119
7.27605	-3.32544
-6.52778	-6.55868
-7.12226	-6.36024
-8.33339	-7.56935
-6.32001	-7.19929
-4.15875	-6.25794
-2.08399	-1.83795
-5.10813	-2.14372
-9.21623	-3.34724
-8.32895	-2.25328
-10.0969	-1.3656
-9.13638	-2.66582
-6.80801	-2.4562
-2.77237	1.20356
-8.32082	-0.20176
-11.3309	-2.01683
-10.7875	-1.76919
-11.4884	-2.8447
-13.9735	-3.22538
-13.6489	-2.57806
-13.6245	-2.93973
-10.5168	-2.4998
-8.82065	-2.64402
-8.9604	0.029662
-16.1518	-3.06439
-14.3159	-3.50879
-15.1521	-3.3696
-12.0637	-4.21481
-9.74934	-2.74464
-7.42097	0.633379
-11.2658	-0.47399
-10.979	-1.89776
-12.6101	-0.87983
-9.4484	-1.78932
-1.25735	6.58279
-4.78724	4.57599
-9.57854	1.31144
-6.2579	3.72128
-6.33775	3.4988
-4.59056	2.71844
-1.05845	4.055
3.05778	-3.52836
0.962327	-3.53395
1.61965	-3.12308
4.17723	-2.86986
4.56837	-3.58873
7.61174	-3.26283
8.28237	-3.75866
10.1242	-2.29018
-4.21124	-6.30434
-9.02325	-5.97229
-8.02876	-7.6314
-9.4765	-5.18019
-7.42319	-7.25128
-2.34426	-5.19137
-3.24485	-0.782
-10.0022	-3.30476
-2.44704	0.614373
-4.36504	-2.62837
-5.59244	-1.8564
-2.2755	-1.11852
-5.39872	0.641205
-7.99475	-0.54163
-8.7615	-1.40305
-7.00099	-0.59921
-4.67854	-0.38176
64.4722	77.6286
-10.8547	-0.96312
-13.3325	-2.08335
-14.2981	-3.22985
-15.751	-3.82295
-11.0344	-2.72899
-8.54264	-1.49528
-35.5595	-18.7029
-12.4563	-1.02964
-16.4039	-2.89166
-14.3307	-3.74916
-12.2086	-2.31086
-10.5597	-0.30574
-8.8909	0.0973
-7.52005	-0.11568
-10.1952	-0.0704
-9.40774	-0.16599
-11.864	-2.36397
-10.3919	-1.03746
-9.9889	-1.80664
-8.1515	-0.40915
-10.1567	-1.05535
-6.15069	-0.05698
-1.8814	4.71574
-7.16662	3.87389
-4.99649	5.71467
2.101	8.9384
-6.55736	4.903
-5.56065	3.99798
-5.09483	3.12427
-4.32068	3.69948
-3.1576	2.80788
18.8007	3.27348
10.9909	-1.69862
12.6128	-1.65417
17.2929	0.052956
15.5345	0.581734
46.8499	34.7238
2.47058	-3.10888
-5.57815	-7.80292
-4.52562	-9.57729
-3.94777	-9.91063
-3.31874	-9.36988
-1.16325	-9.16247
-0.54352	-7.46959
-5.0864	-4.40063
-6.10558	-5.36587
-8.7722	-5.87927
-8.38827	-6.72315
-7.13484	-7.28839
14.4867	11.6673
-11.2713	-5.86388
-9.60446	-7.33284
-13.599	-7.59267
-11.7126	-7.42742
-8.84589	-7.26389
-10.8827	-3.76644
-13.5462	-7.55848
-16.5642	-7.27358
30.0683	30.5095
-14.3924	-7.78526
-14.4142	-6.7391
-16.088	-6.24394
-18.9803	-8.10435
-17.6951	-8.65934
-16.8729	-8.59267
-18.1837	-7.46845
-12.6286	-8.16817
-11.8344	-6.15562
-6.93473	1.81821
-14.3932	-2.46557
-12.8846	-3.96644
-15.0858	-5.99323
-13.35	-4.72029
-9.54861	-2.74706
-7.4544	2.77434
-9.63626	-0.24505
-11.9182	0.076888
-9.74329	-0.92882
-9.40512	-1.52198
-9.56878	-1.05702
13.4435	4.04728
10.8319	-0.22967
9.35354	-0.86386
9.6382	-1.18751
17.7218	1.188
16.3319	3.80682
-2.7882	-6.06559
-4.83975	-6.66047
-3.69259	-8.94709
-11.4125	-12.6468
-0.53887	-7.1089
-1.83262	-1.62455
-4.75753	-4.26786
-6.23356	-4.771
-6.93551	-6.32884
-5.70613	-6.74765
-4.20218	-6.35391
0.471778	-3.91174
-6.22658	-1.64563
-10.5856	-4.56245
-14.2994	-6.85477
-12.3843	-7.02457
-10.1559	-7.13682
-11.1069	-6.73796
-9.09719	-7.29637
-5.70768	-4.33168
-4.2239	-3.73681
-8.69929	-3.38695
-15.7661	-6.68383
-15.6924	-8.01375
-14.7376	-7.12885
-13.2554	-7.41204
-11.732	-7.78241
-5.1469	-3.5784
-9.76734	-4.32256
-14.9098	-4.38524
-14.273	-20.6964
-17.2599	-8.02971
-15.0579	-7.64395
-14.9416	-8.80692
-3.40871	3.00112
-7.88411	1.23587
-10.4305	0.373755
-14.4033	-4.00917
-13.7999	-3.97384
-12.8621	-3.73111
-7.60488	-0.62796
-5.88608	3.58859
-7.08986	0.924186
-9.8069	-0.84733
-11.0378	-1.35503
-8.03613	0.064352
-8.88932	0.210792
-5.95821	1.01307
5.98264	-0.93166
1.0155	-3.02056
14.5332	4.47007
1.96952	-5.80975
5.66308	-5.17157
9.38767	-1.23081
-10.1226	-9.30436
-10.5461	-10.5876
-12.8838	-9.99268
-7.77707	-10.9095
-6.14048	-4.00689
-8.64655	-7.00976
-10.325	-6.26445
-10.9967	-8.09124
-11.0394	-7.28611
-11.0696	-8.24167
-10.7175	-7.37215
-9.58817	-8.11005
-9.9659	-7.69922
-7.18604	-3.79265
-12.2951	-5.56303
-13.2026	-7.19893
-13.4989	-7.9431
-14.3025	-7.65136
-14.2164	-5.67414
-19.8234	-8.32031
-16.7356	-9.90322
-17.6276	-10.1163
-15.6078	-7.80007
-15.1619	-7.72429
-13.2251	-6.23312
-13.9558	-5.1277
-17.7703	-8.8468
-16.6123	-8.32543
-14.7523	-7.50777
-17.7765	-7.99153
-14.484	-7.35848
-11.5668	-5.19493
-10.7105	-1.44335
-11.5389	-1.2764
-14.8594	-3.5049
-13.9883	-4.24051
-13.2398	-3.17099
19.1335	24.9021
-7.48853	3.12762
-8.5589	3.14357
-7.73906	2.24556
-8.04776	1.47348
-5.38812	2.56807
-3.52816	3.84386
3.3199	-3.54421
-0.70253	-5.27129
3.48899	-6.31403
5.15582	-5.38924
-8.17419	-8.25535
-12.8419	-9.06219
-10.6236	-9.82288
-8.28821	-10.8195
-10.3615	-6.43426
-11.905	-7.84224
-8.30605	-7.74025
-8.26261	-6.54879
-2.40659	-3.62
-9.11658	-3.59436
-13.7929	-6.85192
-20.3609	-12.0839
-11.7468	-7.57101
-11.8786	-6.63198
-11.0277	-3.83766
-14.456	-6.84964
-18.0356	-8.67586
-18.6313	-8.93683
-15.0579	-7.96817
-15.3651	-6.85648
-11.8809	-3.72769
-16.6138	-7.15107
-16.7728	-7.80463
37.5633	40.8668
29.0484	30.7437
-11.3008	-4.48325
-10.9967	-4.21259
-10.7229	-1.47697
-12.4774	-3.61658
-10.5042	-2.9784
-6.82692	0.436434
-7.90272	2.86721
-9.44545	2.24214
-5.12208	2.61536
-6.49728	1.3692
-0.22602	9.61765
-1.1121	8.08989
-1.82138	3.74766
1.04246	4.17164
2.03956	-1.13633
-11.8164	-0.47242
-10.2601	2.65374
-10.9776	5.33895
-11.4162	-1.19166
-7.36746	-5.10005
-6.28127	14.7158
-9.21981	2.72824
-8.99298	7.39969
-8.52355	17.6985
-0.86403	2.42642
-3.67099	5.57833
-6.32102	11.307
-4.04105	10.3977
-9.79614	7.62264
-8.45639	12.236
-7.05565	14.0892
-5.65217	6.84425
-3.84917	6.47888
-10.1326	-0.6017
-10.87	6.94668
-8.54137	9.39635
11.4884	5.30718
-9.00052	0.302682
-10.4595	2.51351
-11.3298	7.76287
-8.2652	10.8392
-9.52408	12.2788
-8.0925	4.48771
-4.10684	4.48552
-6.31348	7.58375
-4.65576	7.82806
-6.21754	7.39476
-6.01469	8.57413
-3.72444	6.03847
3.84257	22.1716
1.68115	17.5774
-1.62813	8.35173
-2.08728	1.77237
-1.88237	1.44918
0.590852	1.22952
4.59845	13.9303
2.41579	10.27
0.290008	9.5059
10.64	15.5945
-0.38912	5.63037
-1.69597	6.16062
0.578516	-1.33901
3.04969	-4.2499
-7.22287	6.69032
-8.31317	3.00378
21.7342	34.9014
-9.9428	2.58308
-12.3557	5.97547
-10.7556	1.79538
-8.81069	-3.44741
-4.28364	-5.19153
-11.6533	3.34121
-8.16309	12.1144
-8.32208	19.4875
-6.15175	14.7399
-60.2824	-48.3871
-8.23984	2.32124
-10.7693	14.0678
34.6253	12.0744
-4.38438	11.3393
-4.4207	3.85447
-6.2196	6.0434
-8.53726	1.29799
-9.49598	-1.28149
-6.96931	8.81132
-8.3721	8.39994
-8.27273	10.0175
-6.8439	7.4972
-4.24184	6.44108
-6.17985	3.64413
-8.30083	1.89507
-9.38702	11.2955
-7.86636	11.8657
-6.15723	8.20548
-0.40419	8.98168
-4.1829	4.94127
-4.56804	4.8843
-7.2818	10.7494
-7.02756	6.92915
1.16033	2.47462
-4.90452	8.34406
-3.30984	4.93415
-0.47204	3.83256
0.239981	6.52106
-0.50082	3.27383
-2.15786	4.62794
-2.08248	3.79751
0.473666	4.64766
-0.33224	3.03007
0.986951	2.87231
-2.61769	8.5818
-5.10736	5.17352
-5.07584	3.54388
-4.01706	3.12648
-3.55929	-1.43268
-7.65186	0.635731
-9.73104	3.55155
-11.4169	4.06646
-11.9082	-2.97248
-11.5683	-4.51229
-7.05086	0.636278
-5.52265	1.8277
-8.48997	9.93426
-7.79303	9.05398
-10.0148	2.62636
-6.99603	17.1956
-5.29651	20.5957
-6.95012	4.03141
-4.22813	1.493
-7.21396	6.21868
-8.59003	4.07742
-8.80932	1.05533
-8.77026	8.50237
-9.4439	9.25557
-4.88396	8.88143
-59.7451	-51.7773
-8.72846	2.37274
-9.24654	-3.47753
-10.8864	0.93427
-10.3142	6.39616
-9.6721	7.47091
-8.3721	10.5094
-6.43752	12.8599
-6.01812	4.80816
-15.8733	-4.85191
-6.46082	2.28564
-8.85729	-2.20231
-9.11153	-2.54138
-16.3613	-2.5381
-11.14	5.60572
-10.1408	5.12477
-8.07674	8.40268
-5.47879	1.61132
-1.31495	14.3132
-4.74142	3.38393
-5.06488	1.56531
-5.78306	3.63536
-5.48976	1.91644
-3.75117	4.44224
-3.01653	2.82739
-2.95623	1.49519
4.11943	14.3116
2.69196	9.55903
2.23144	3.80572
2.20746	2.5042
-5.12792	4.16671
-7.03715	0.367319
-7.46066	0.592456
-5.6837	3.81613
-4.29735	1.877
-3.41606	-3.4485
-9.96061	6.62952
-12.3406	-3.37072
-12.5462	-3.87851
-11.6074	2.04571
-11.9055	10.2854
-10.4177	7.18387
-9.5186	-0.48228
-9.39113	-4.14089
1.55437	9.57547
-6.08939	10.4284
-10.9289	2.97639
-9.90716	10.0794
-10.0847	15.2795
-6.19492	9.4084
-4.7188	3.38284
5.5188	12.4064
-10.6411	2.37821
-8.89224	4.00237
-10.6685	10.1868
-7.47916	9.77102
-5.47194	10.2175
-6.30389	3.91966
-5.84885	4.39951
-10.1052	-3.05027
-9.09851	-2.24339
-9.21501	3.83421
-10.0538	7.88338
-6.95012	8.45855
-8.85935	10.0159
-4.21648	0.970423
4.02006	12.5915
-8.66609	-1.51594
-7.56757	0.730496
-9.42471	5.21899
-9.79683	7.73384
-6.79867	10.0882
2.80298	18.5903
-1.40404	5.76622
-4.04927	1.37085
-4.40494	2.3448
80.3145	90.3136
1.03081	3.6266
-0.90309	9.32459
1.47282	5.45618
0.823851	7.60292
0.535343	4.70901
1.21995	3.51649
4.3956	1.85509
2.82559	-0.46092
-9.03212	1.64293
-4.2704	-7.98692
-11.0254	-5.35391
-14.0543	-6.00804
-9.63784	5.07821
-14.6003	-6.51232
-14.6003

## Sheet: Figure 2c
Fig. 2c
Plate Number	LUM Z'-factor
1	0.782024
2	0.826611
3	0.806836
4	0.78166
5	0.767864
6	0.820344
7	0.8613
8	0.766895
9	0.769957
10	0.798203
11	0.73936
12	0.791111
13	0.774989
14	0.808712
15	0.840953
16	0.799968
17	0.797941
18	0.77417
19	0.796687
20	0.799146
21	0.763603
22	0.849493
23	0.801756
24	0.754901
25	0.760578
26	0.865315
27	0.837216
28	0.805672
29	0.789196
30	0.795906
31	0.782978
32	0.811741
33	0.808169
34	0.767249
35	0.76434
36	0.850156
37	0.851614
38	0.638584
39	0.776784
40	0.77319
41	0.752014
42	0.840149
43	0.806212
75	0.819723
76	0.83391
77	0.773937
78	0.812142
79	0.821386
80	0.795581
81	0.771348
82	0.83339
83	0.804511
84	0.787954
85	0.840306
86	0.801026
87	0.767312
88	0.731255
89	0.759738
90	0.59888
91	0.640771
92	0.70536
93	0.693537
94	0.684214
95	0.675603
96	0.7926
97	0.65493
98	0.652596
99	0.662411
100	0.777266
101	0.67363
102	0.75542
103	0.732688
104	0.735939
105	0.678625
106	0.774821
107	0.75143
108	0.847546
109	0.716133
110	0.808068
111	0.733285
112	0.84226
113	0.774904
114	0.772662
115	0.825827
116	0.534954
117	0.635576
118	0.75677
119	0.800617
120	0.817082
121	0.685599
122	0.759755
123	0.773397
124	0.7644
125	0.81092
126	0.812657
127	0.803546
128	0.818474
129	0.834215
130	0.838391
131	0.821244
132	0.695556
133	0.788891
134	0.650902
135	0.790017
136	0.6475
137	0.724532
138	0.771907
139	0.770622
140	0.796449
141	0.815147
142	0.739692
143	0.810002
144	0.846861
145	0.815531
146	0.813384
147	0.793583
148	0.590463
149	0.803533
150	0.791077
151	0.744989
152	0.800776
153	0.797705
154	0.811118
155	0.817033
156	0.789056
157	0.787097
158	0.789751
159	0.789792
160	0.773234
161	0.793429
162	0.793398
163	0.788338
164	0.780487
165	0.810264
166	0.802202
167	0.817378
168	0.787788
169	0.754146
170	0.79891
171	0.780077
172	0.816635
173	0.817148
174	0.795788
175	0.758667
176	0.689861
177	0.776205
178	0.781239
179	0.756295
180	0.843266
181	0.760331
182	0.784446
183	0.792026
184	0.777913
185	0.790991
186	0.76529
187	0.815352
188	0.771094
189	0.8167
190	0.789985
191	0.692664
192	0.676749
193	0.775868
194	0.795504
195	0.776209
196	0.8108
197	0.78894
198	0.814833
199	0.792027
200	0.80579
201	0.800321
202	0.767225
203	0.774981
204	0.779926
205	0.815877
206	0.778433
207	0.795515
208	0.799736
209	0.775904
210	0.604589
211	0.683187
212	0.801823
213	0.786684
214	0.756305
215	0.801108
216	0.774745
217	0.773243
218	0.786914
219	0.790442
220	0.766983
221	0.769784
222	0.624444
223	0.800221
224	0.769764
225	0.780395
226	0.786497
227	0.618077
228	0.796752
229	0.770671
230	0.751233
231	0.78348
232	0.755697
233	0.780053
234	0.79243
235	0.761402
236	0.729431
237	0.777401
238	0.699671
239	0.730687
240	0.790125
241	0.742866
242	0.717384
243	0.768417
244	0.795735
245	0.76031
246	0.641284
247	0.650009
248	0.617198
249	0.593278
250	0.785309
251	0.770213
252	0.777707
253	0.786139
254	0.77664
255	0.782609
256	0.883196
257	0.801694
258	0.620686
259	0.763933
260	0.743202
261	0.629455
262	0.797441
263	0.781911
264	0.762751
265	0.742184
266	0.748162
267	0.775967
268	0.749014
269	0.760863
270	0.759421
271	0.793438
272	0.773492
273	0.792192
274	0.738667
275	0.729253
276	0.803309
277	0.729563
278	0.773604
279	0.771737
280	0.771889
281	0.788505
282	0.761113
283	0.757407
284	0.799694
285	0.725439
286	0.755294
287	0.799304
288	0.744023
289	0.588812
290	0.728227
291	0.663586
292	0.685752
293	0.73197
294	0.786312
295	0.844482
296	0.811107
297	0.798522
298	0.804965
299	0.803926
300	0.822346
301	0.776301
302	0.781454
303	0.684362
304	0.745361
305	0.829448
306	0.565635
307	0.662928
308	0.645045
309	0.789255
310	0.792226
311	0.733665
312	0.872034
313	0.777014
314	0.840176
315	0.814233
316	0.785622
317	0.8275
318	0.81322
319	0.791875
320	0.597414
321	0.867622
322	0.885655
323	0.785445
324	0.844129
325	0.796679
326	0.831029
327	0.741012
328	0.510583
329	0.76469
330	0.728788
331	0.843385
332	0.736226
333	0.82925
334	0.820702
335	0.693605
336	0.850318
337	0.788123
338	0.773013
339	0.721395
340	0.825764
341	0.746971
342	0.749693
343	0.830909
344	0.828926
345	0.845647
346	0.771339
347	0.721524
348	0.771302
349	0.637806
350	0.779411
351	0.73363
352	0.778982
353	0.739806
354	0.84759
355	0.786895
356	0.773597
357	0.809027
358	0.727085
359	0.780788
360	0.770053
361	0.738978
362	0.788587
363	0.793136
364	0.734364
365	0.749176
366	0.806701
367	0.818602
368	0.811843
369	0.805125
370	0.813876
371	0.778274
372	0.818746
373	0.838998
374	0.764206
375	0.692169
376	0.610605
377	0.633735
378	0.612637
379	0.778128
380	0.619837
381	0.689818
382	0.644442
383	0.775399
384	0.820239
385	0.86944
386	0.757033
387	0.75842
388	0.735969
389	0.775257
390	0.781321
391	0.77153
392	0.718162
393	0.721945
394	0.759178
395	0.773414
396	0.752724
397	0.789659
398	0.765862
399	0.811184
400	0.740315
401	0.739398
402	0.693265
403	0.763901
404	0.749475
405	0.701205
406	0.77896
407	0.746352
408	0.753492
409	0.755278
410	0.745816
411	0.752152
412	0.737358
413	0.831163
414	0.789914
415	0.731139
416	0.846047
417	0.836879
418	0.724198
419	0.717066
420	0.782574
421	0.767506
422	0.768276
423	0.770668
424	0.709129
425	0.551031
426	0.760009
427	0.832067
428	0.814058
429	0.815254
430	0.661403
431	0.792205
432	0.834172
433	0.694051
434	0.826273
435	0.701393
436	0.804036
437	0.708279
438	0.84057
439	0.785063
440	0.832409
441	0.812848
442	0.623434
443	0.769858
444	0.782595
445	0.547245
446	0.740905
447	0.679885
448	0.75704
449	0.845751
450	0.777594
451	0.835336
452	0.831205
453	0.655777
454	0.74007
455	0.741618
456	0.776632
457	0.720756
458	0.758553
459	0.808632
460	0.854262
461	0.722999
462	0.603462
463	0.8115
464	0.856252
465	0.73317
466	0.815798
467	0.794121
468	0.752973
469	0.795321
470	0.760973
471	0.740979
472	0.61878
473	0.661903
474	0.74374
475	0.593369
476	0.766085
477	0.779342
478	0.670785
479	0.802582
480	0.784367
481	0.754658
482	0.824138
483	0.774107
484	0.771195
485	0.779678
486	0.748581
487	0.710185
488	0.832834
489	0.847099
490	0.807777
491	0.730045
492	0.749486
493	0.819349
494	0.777362
495	0.75679
496	0.708835
497	0.699366
498	0.805853
499	0.784984
500	0.769683
501	0.714092
502	0.605195
503	0.660122
504	0.820769
505	0.803247
506	0.723763
507	0.752447
508	0.599641
509	0.818039
510	0.72708
511	0.8335
512	0.77021
513	0.758777
514	0.683945
515	0.723488
516	0.647217
517	0.846795
518	0.833442
519	0.739487
520	0.826688
521	0.822381
522	0.744328
523	0.841156
524	0.784859
525	0.810048
526	0.774723
527	0.791294
528	0.845295
529	0.782366
530	0.744014
531	0.747936
532	0.564679
533	0.763385
534	0.76068
535	0.819904
536	0.77531
537	0.829062
538	0.801226
539	0.672273
540	0.708549
541	0.82569
542	0.750836
543	0.732383
544	0.776309
545	0.820084
546	0.867339
547	0.777362
548	0.618105
549	0.77015
550	0.783066
551	0.667553
552	0.78502
553	0.777273
554	0.783382
555	0.709678
556	0.786303
557	0.624953
558	0.588171
559	0.767675
560	0.752531
561	0.695976
562	0.773671
563	0.756784
564	0.788195
565	0.825732
566	0.725205
567	0.768173
568	0.721674
569	0.793918
573	0.79622
574	0.743115
575	0.614828
576	0.736784
577	0.803579
578	0.606573
579	0.578136
580	0.601879
581	0.63505
582	0.719822
583	0.817572
584	0.820484
585	0.833838
586	0.833644
587	0.808249
588	0.797777
589	0.742362
590	0.75977
591	0.8113
592	0.54331
594	0.70901
595	0.704912
596	0.541612
597	0.512614
598	0.736103
599	0.785526
600	0.640484
601	0.728337
602	0.70978
603	0.776792
604	0.70142
605	0.544142
606	0.527281
607	0.756004
608	0.735308
609	0.778952
610	0.822331
611	0.60014
612	0.810347
613	0.740799
614	0.721205
615	0.688926
616	0.810299
617	0.772241
618	0.707814
619	0.528891
620	0.830287
621	0.545813
622	0.51843
623	0.718232
624	0.799336
625	0.656605
626	0.671115
627	0.721579
628	0.741866
629	0.747297
630	0.672501
631	0.719588
632	0.597606
633	0.717016
634	0.714175
635	0.685967
636	0.693227
637	0.598879
638	0.680572
639	0.734792
640	0.752087
641	0.719321
642	0.792547
643	0.691799
644	0.76866
645	0.729309
646	0.802676
647	0.742868
648	0.611953
649	0.694191
650	0.755977
651	0.640051
652	0.68042
653	0.655401
654	0.721136
655	0.712161
656	0.68614
657	0.769685
658	0.734351
659	0.78756
660	0.726629
661	0.686263
662	0.720623
663	0.725649
664	0.701785
665	0.785545
666	0.728185
667	0.759176
668	0.778269
669	0.753475
670	0.700811
671	0.780625
672	0.748299
673	0.743427
674	0.615919
675	0.60414
676	0.669737
677	0.691784
678	0.63256
679	0.673674
680	0.628358
681	0.775604
682	0.55332
683	0.688748
684	0.594604
685	0.809466
686	0.819546
687	0.79363
688	0.822409
689	0.829788
690	0.817859
691	0.791256
692	0.800728
693	0.803293
694	0.782562
695	0.793602
696	0.779363
697	0.782535
698	0.784617
699	0.816541
700	0.833154
701	0.623203
702	0.819032
703	0.814477
704	0.840653
705	0.816036
706	0.809792
707	0.866897
708	0.781269
709	0.775563
710	0.840054
711	0.824234
712	0.81486
713	0.85852
714	0.80989
715	0.810869
716	0.830223
717	0.83557
718	0.826013
719	0.796265
720	0.804619
721	0.800915
722	0.814428
723	0.821992
724	0.807669
725	0.813763
726	0.793001
727	0.831147
728	0.809302
729	0.817324
730	0.831569
731	0.814914
732	0.791288
733	0.810721
734	0.788669
735	0.778727
736	0.796013
737	0.776222
738	0.830173
739	0.698111
740	0.808538
741	0.839821
742	0.814643
743	0.818377
744	0.819878
745	0.819072
746	0.827832
747	0.802067
748	0.81731
749	0.723109
750	0.768718
751	0.758648
752	0.728262
753	0.753058
754	0.759523
755	0.768853
756	0.780577
757	0.796265
758	0.802662
759	0.805243
760	0.763248
761	0.784318
762	0.7967
763	0.786676
764	0.69507
765	0.783252
766	0.761899
767	0.78201
768	0.783775
769	0.815882
770	0.795102
771	0.793024
772	0.784635
773	0.767891
774	0.734469
775	0.769765
776	0.8173
777	0.782752
778	0.78447
779	0.810707
780	0.815446
781	0.806562
782	0.810029
783	0.817573
784	0.786545
785	0.81424
786	0.808206
787	0.812397
788	0.831778
789	0.807015
790	0.820988
791	0.827182
792	0.813528
793	0.822629
794	0.812267
795	0.816293
796	0.80395
797	0.826588
798	0.780645
799	0.705289
800	0.703165
801	0.75279
802	0.741553
803	0.803158
804	0.769938
805	0.750738
806	0.784662
807	0.747059
809	0.753789
810	0.729933
811	0.729148
812	0.753194
813	0.751666
814	0.771938
815	0.750535
816	0.781923
817	0.762114
818	0.75895
819	0.784989
821	0.777837
822	0.748064
823	0.767549
824	0.687921
825	0.755023
826	0.765784
827	0.761696
828	0.775023
829	0.749331
830	0.77634
831	0.783495
832	0.772126
833	0.7766
834	0.742674
835	0.772781
836	0.770388
837	0.77
838	0.754969
839	0.790604
840	0.765938
841	0.755549
842	0.708058
843	0.662991
844	0.550543
845	0.723364
846	0.657012
847	0.774339
848	0.668812
849	0.764891
850	0.587758
851	0.781213
852	0.549517
853	0.524643
854	0.625287
855	0.640663
856	0.609612
857	0.767016
858	0.602003
859	0.610526
860	0.78716
861	0.587755
862	0.596649
863	0.768248
864	0.597962
865	0.797174
866	0.752401
867	0.603927
868	0.820543
869	0.78495
870	0.627881
871	0.780134
872	0.560102
873	0.655618
874	0.596093
875	0.790384
876	0.789153
877	0.841475
878	0.54654
879	0.778748
880	0.520307
881	0.637097
882	0.593453
883	0.726332
1000	0.798518
1001	0.718324
1002	0.768485
1003	0.738981
1004	0.617456
1005	0.809958

## Sheet: Figure 8b-c
	8b
	8c
